# Supplementary material for: Incorporation of N7-Platinated Guanines into Thermus Aquaticus (Taq) DNA Polymerase: Atomistic Insights from Molecular Dynamics Simulations
Source: Int J Mol Sci. 2023 Jun 7;24(12):9849. doi: 10.3390/ijms24129849 (PMC10297917; doi:10.3390/ijms24129849)
Supplement: Supplementary file 1 [file ijms-24-09849-s001.zip]

Archive with 1 entries (1 files):
- ijms-2398091-supplementary.pdf
